# Supplementary material for: Harnessing Machine Learning for Prediction of Postoperative Pulmonary Complications: Retrospective Cohort Design
Source: J Clin Med. 2023 Aug 31;12(17):5681. doi: 10.3390/jcm12175681 (PMC10488713; doi:10.3390/jcm12175681)
Supplement: Supplementary file 1 [file jcm-12-05681-s001.zip]

Archive with 1 entries (1 files):
- jcm-2524014-supplementary.pdf
